# Supplementary material for: Efficient Solar Light Photocatalyst Made of Ag3PO4 Coated TiO2-SiO2 Microspheres
Source: Nanomaterials (Basel). 2023 Feb 1;13(3):588. doi: 10.3390/nano13030588 (PMC9921011; doi:10.3390/nano13030588)
Supplement: Supplementary file 1 [file nanomaterials-13-00588-s001.zip]

Archive with 1 entries (1 files):
- nanomaterials-2170584-supplementary.pdf
